# Supplementary material for: Causal reasoning over knowledge graphs leveraging drug-perturbed and disease-specific transcriptomic signatures for drug discovery
Source: PLoS Comput Biol. 2022 Feb 25;18(2):e1009909. doi: 10.1371/journal.pcbi.1009909 (PMC8906585; doi:10.1371/journal.pcbi.1009909)
Supplement: S1 Table — For each possible pairing of a drug-disease database (i.e., column 2) with entities that could be mapped to either the OpenBioLink or custom KG, we report the proportion of drug-disease pairs contained in ClinicalTrials.gov (i.e., column 3). We consider these clinically investigated drug-disease pairs as positive labels for the validation of our approach. The number of unique drugs (PubChem compound identifiers) and diseases (MONDO identifiers) are reported in columns 4 and 5, respectively, while the total number of possible combinations of these unique drugs and diseases are presented in column 6. (XLSX) [file pcbi.1009909.s004.xlsx]

## Sheet: Sheet1
Network	Drug-Disease Dataset Combination	Unique Drugs (PubChem compound identifiers)	Unique Diseases (MONDO identifiers)	Possible Combinations	Drug-Disease Pairs from ClinicalTrials.gov (percentage of positive labels)
OpenBioLink KG	L1000-GEO	189	10	1890	296 (15.66%)
	L1000-Open Targets	189	18	3402	385 (11.32%)
	CREEDS-Open Targets	31	18	558	146 (26.16%)
	CREEDS-GEO	31	10	310	114 (36.77%)
Custom KG	L1000-GEO	198	17	3366	432 (12.83%)
	L1000-Open Targets	198	39	7722	713 (9.23%)
	CREEDS-Open Targets	30	39	1170	285 (24.36%)
	CREEDS-GEO	30	17	510	171 (33.53%)
