# Supplementary material for: Causal reasoning over knowledge graphs leveraging drug-perturbed and disease-specific transcriptomic signatures for drug discovery
Source: PLoS Comput Biol. 2022 Feb 25;18(2):e1009909. doi: 10.1371/journal.pcbi.1009909 (PMC8906585; doi:10.1371/journal.pcbi.1009909)
Supplement: S3 Table — None of the benchmarked methods achieve a precision greater than 50%. Furthermore, we would like to note that most of the drug-disease pairs prioritized by each of these methods are the same since they are based on network proximity. Thus, if a drug and a disease share a large number of nodes, they will consistently be prioritized by most of these methods. (XLSX) [file pcbi.1009909.s006.xlsx]

## Sheet: Sheet1
Method	Precision (TP/TP+FP)
	OpenBioLink KG	Custom KG
Shortest paths	20.37% (33/162)	10.41% (40/384)
Common neighbours	34.61% (36/104)	31.76% (27/85)
Cosine similarity	43.75% (7/16)	38.90% (14/36)
Jaccard index	43.75% (7/16)	37.14% (13/35)
Sorensen index	43.75% (7/16)	37.14% (13/35)
Hub promoted index	34.34% (34/99)	37.20% (16/43)
Hub depressed index	43.75% (7/16)	35.21% (25/71)
Leicht-Holme-Newman index	43.75% (7/16)	40% (14/35)
Preferential attachment	5% (1/20)	9.30% (4/43)
Adamic-Adar	33.33% (30/90)	32.143% (18/53)
Resource allocation index	33.33% (30/90)	32.143% (18/53)
