# Supplementary material for: Causal reasoning over knowledge graphs leveraging drug-perturbed and disease-specific transcriptomic signatures for drug discovery
Source: PLoS Comput Biol. 2022 Feb 25;18(2):e1009909. doi: 10.1371/journal.pcbi.1009909 (PMC8906585; doi:10.1371/journal.pcbi.1009909)
Supplement: S4 Table — (XLSX) [file pcbi.1009909.s007.xlsx]

## Sheet: Sheet1
Sr No.	Name	Number of diseases/drugs mapped to any of the KGs	Average number of genes measured	Minimum number of genes measured	Maximum number of genes measured
1	GEO	18	6569.55	26	18123
2	Open Targets	44	958.57	1	3072
3	CREEDS	39	556.97	539	570
4	L1000	269	342.1	3	2753
