# Supplementary material for: Causal reasoning over knowledge graphs leveraging drug-perturbed and disease-specific transcriptomic signatures for drug discovery
Source: PLoS Comput Biol. 2022 Feb 25;18(2):e1009909. doi: 10.1371/journal.pcbi.1009909 (PMC8906585; doi:10.1371/journal.pcbi.1009909)
Supplement: S5 Table — (XLSX) [file pcbi.1009909.s008.xlsx]

## Sheet: Sheet1
Sr No.	Name	Reference	Description	Valid	Comments
1	GEO	https://www.ebi.ac.uk/arrayexpress/ (from https://zenodo.org/record/4568170)	Disease	Yes	Potential disease dataset with Disease Ontology Identifiers (DOIDs)
2	Open Targets	https://www.opentargets.org/	Disease	Yes	Potential disease dataset with Experimental Factor Ontology (EFO) and Orphanet identifiers
3	CREEDS	https://maayanlab.cloud/CREEDS/	Disease / Chemical	Yes for drug only	Potential chemical dataset with pubchem compound identifiers
4	L1000	https://lincsproject.org/LINCS/	Chemical	Yes	Potential chemical dataset with pubchem compound identifiers
5	Broad	https://ctd2-data.nci.nih.gov/Public/Broad/	Disease	No	Low number of chemicals (only 19) present
6	DFCI	https://ctd2-data.nci.nih.gov/Public/DFCI/	Disease	No	Low number of diseases (only 12) present
7	HTI-PPI	https://ctd2-data.nci.nih.gov/Public/Emory	Chemical	No	High number of chemicals (2031) but each chemical has availability of 0-2 gene fold change present
8	SC2Diseases	http://easybioai.com/sc2disease/	Disease	No	Low number of diseases (only 23) present
9	ToxicoDB	https://www.toxicodb.ca/datasets/	Chemical	No	Only 10 chemicals are available
10	10X Genomics	https://support.10xgenomics.com/	-	No	Not available for download
11	Aging, Dementia and TBI study	http://aging.brain-map.org/download/index	Disease	No	Not relevant for our study
12	Allen Brain Atlas	http://human.brain-map.org/microarray/search	Disease	No	No gene expression data available for download
13	BioGPS	http://biogps.org/dataset/	Disease	No	Multiple disease-specific datasets present
14	Cancer Genome Atlas (TCGA)	https://portal.gdc.cancer.gov/	Disease	No	Multiple datasets with cancer-specific gene expression data
15	Cancer Therapeutic Response	https://ctd2-data.nci.nih.gov/Public/UTSW/Lung_Cancer_Natural_Products_Screening/	Chemical	No	Multiple datasets present but no fold change data found
16	Cancerrxgene	https://www.cancerrxgene.org/downloads/anova	Chemical	No	No fold change
17	CellMiner	https://discover.nci.nih.gov/cellminer/home.do	Chemical	No	No transcriptomic data available
18	DeepCE	https://github.com/pth1993/DeepCE	Chemical	No	Subset of L1000 dataset
19	DeepMap	https://depmap.org/portal/download/	Disease	No	No disease/drug fold changes found
20	GDA	http://gda.unimore.it/index.php	Drug	No	Not available for download
21	GENT2	http://gent2.appex.kr/gent2/	Disease	No	Tissue related gene fold data
22	HNC	http://hncdb.canceromics.org/ConnectiveMap	Chemical	No	Not available for download
23	MARINa	https://ctd2-data.nci.nih.gov/Public/Columbia/Neuroblastoma_TEAD4_MYCN/	-	No	Gene fold change specific to neuroblastoma
24	MGI	http://www.informatics.jax.org/expression.shtml	-	No	Mouse related gene expression data
25	PulmonoDb	http://pulmondb.liigh.unam.mx/index.html	Disease	No	COPD specific dataset
26	Recount	https://jhubiostatistics.shinyapps.io/recount/	-	No	Not relevant for our study
27	Transcriptional data	https://doi.org/10.1016/j.drudis.2012.07.014	Disease/ Chemical	No	No dataset mentioned
