# Supplementary material for: Causal reasoning over knowledge graphs leveraging drug-perturbed and disease-specific transcriptomic signatures for drug discovery
Source: PLoS Comput Biol. 2022 Feb 25;18(2):e1009909. doi: 10.1371/journal.pcbi.1009909 (PMC8906585; doi:10.1371/journal.pcbi.1009909)
Supplement: S6 Table — The total number of drugs and diseases in the datasets which can be mapped to the KG as well as the proportions of them that are present in the KG are given in columns 3 and 4, respectively. Similarly, column 5 displays the total number of mapped proteins as well as the proportions of proteins that are present in the KG. Details about each individual drug/disease are available at https://github.com/enveda/RPath/blob/master/data/drug_disease_overview.tsv. (XLSX) [file pcbi.1009909.s009.xlsx]

## Sheet: Sheet1
Sr No.	Name	Number of drugs in dataset (% of drugs in KG)	Number of diseases in dataset (% of diseases in KG)	Number of proteins (% of proteins in KG)
1	L1000	247 (84.59%)	-	3,673 (32.65%)
2	CREEDS	37 (13.6%)	-	3,687 (30.89%)
3	GEO	-	18 (39.13%)	8,311 (41.49%)
4	Open Targets	-	42 (87.5%)	6,729 (38.12%)
