# Supplementary material for: Causal reasoning over knowledge graphs leveraging drug-perturbed and disease-specific transcriptomic signatures for drug discovery
Source: PLoS Comput Biol. 2022 Feb 25;18(2):e1009909. doi: 10.1371/journal.pcbi.1009909 (PMC8906585; doi:10.1371/journal.pcbi.1009909)
Supplement: S7 Table — (XLSX) [file pcbi.1009909.s010.xlsx]

## Sheet: Sheet1
Property	OpenBioLink KG	Custom KG
# Nodes	4831	8489
# Edges	47214	52142
# Activatory Edges	29022	43578
# Inhibitory Edges	12477	8045
Average degree	17.17	12.161
Longest shortest path in the KG	11	11
