# Supplementary material for: Causal reasoning over knowledge graphs leveraging drug-perturbed and disease-specific transcriptomic signatures for drug discovery
Source: PLoS Comput Biol. 2022 Feb 25;18(2):e1009909. doi: 10.1371/journal.pcbi.1009909 (PMC8906585; doi:10.1371/journal.pcbi.1009909)
Supplement: S8 Table — (XLSX) [file pcbi.1009909.s011.xlsx]

## Sheet: Sheet1
Paper	DOI	Summary	Validation	Code/Scripts
A novel computational approach for drug repurposing using systems biology	https://doi.org/10.1093/bioinformatics/bty133	A drug-disease network is built using KEGG, disease-related genes from CTD, and drug targets from DrugBank. Then, a repurposing score is computed for each drug-disease pair by integrating expression data into this network. Note that the network is fixed and cannot be changed.	Clinical trials information 4 diseases (IPF, NSCLC, prostate cancer, breast cancer) and 65 (LINCS) /121 drugs (CMap)	Code is not maintained and the package was never released https://github.com/azampvd/DrugDiseaseNet (Package never released, see Issue #1)
Discovery and preclinical validation of drug indications using compendia of public gene expression data	https://doi.org/10.1126/scitranslmed.3001318	Anticorrelation between disease and chemical transcriptomic signatures	Mention a couple of known interactions (nothing systematic) 164 drugs and 100 diseases	No code
A new computational drug repurposing method using established disease-drug pair knowledge	https://doi.org/10.1093/bioinformatics/btz156	The proposed methods uses three sources of information: Drug-permuted transcriptomics Disease transcriptomics FDA-approved target information The resulting matrix is learnt using the DML method to calculate a similarity between the drug and the disease	3 diseases (breast cancer, IPF and RA) FDA-approved drugs (manually identified) for these 3 diseases	No code
A network based approach to drug repositioning identifies plausible candidates for breast cancer and prostate cancer	https://doi.org/10.1186/s12920-016-0212-7	Mining a human functional linkage network for inversely correlated modules of drug and disease gene targets.	2 diseases (breast and prostate cancer) and 1251 drugs FDA-approved drugs (manually identified) and clinical trials	No code
