# Supplementary material for: Causal reasoning over knowledge graphs leveraging drug-perturbed and disease-specific transcriptomic signatures for drug discovery
Source: PLoS Comput Biol. 2022 Feb 25;18(2):e1009909. doi: 10.1371/journal.pcbi.1009909 (PMC8906585; doi:10.1371/journal.pcbi.1009909)
Supplement: S9 Table — (XLSX) [file pcbi.1009909.s012.xlsx]

## Sheet: Sheet1
Subgraph	Dataset pair	Precision (%)	Number of pairs
OpenBioLink KG	L1000-GEO	0	0/3
	L1000-Open Targets	0	0/2
	CREEDS-Open Targets	-	0/0
	CREEDS-GEO	-	0/0
Custom KG	L1000-GEO	0	0/2
	L1000-Open Targets	0	0/4
	CREEDS-Open Targets	0	0/1
	CREEDS-GEO	-	0/0
